# Supplementary material for: Effects of Non-Invasive Neuromodulation of the Vagus Nerve for the Management of Cluster Headache: A Systematic Review
Source: J Clin Med. 2023 Sep 30;12(19):6315. doi: 10.3390/jcm12196315 (PMC10573878; doi:10.3390/jcm12196315)
Supplement: Supplementary file 1 [file jcm-12-06315-s001.zip]

Archive with 1 entries (1 files):
- jcm-2615223-supplementary.pdf
